# Supplementary material for: Systematic Evaluation of DNA Sequence Variations on in vivo Transcription Factor Binding Affinity
Source: Front Genet. 2021 Sep 9;12:667866. doi: 10.3389/fgene.2021.667866 (PMC8458901; doi:10.3389/fgene.2021.667866)
Supplement: Supplementary file 2 [file Table_1.XLSX]

## Sheet: BCL11A
Chromosome

## Sheet: CTCF
Chromosome

## Sheet: EGR1
Chromosome

## Sheet: GABPA
Chromosome

## Sheet: JUN
Chromosome

## Sheet: JUND
Chromosome

## Sheet: MAX
Chromosome

## Sheet: NANOG
Chromosome

## Sheet: POU5F1
Chromosome

## Sheet: RAD21
Chromosome

[truncated: 8 more sheets: RFX5, SIX5, SRF, STAT1, TCF12, USF1, USF2, YY1]
